# Supplementary material for: High Prevalence of 5T4/Trophoblast Glycoprotein in Soft Tissue Sarcomas
Source: Cancers (Basel). 2021 Sep 28;13(19):4841. doi: 10.3390/cancers13194841 (PMC8508483; doi:10.3390/cancers13194841)
Supplement: Supplementary file 1 [file cancers-13-04841-s001.zip]

Archive with 1 entries (1 files):
- cancers-1331522-supplementary.xlsx
