# Supplementary material for: High Prevalence of 5T4/Trophoblast Glycoprotein in Soft Tissue Sarcomas
Source: Cancers (Basel). 2021 Sep 28;13(19):4841. doi: 10.3390/cancers13194841 (PMC8508483; doi:10.3390/cancers13194841)
Supplement: Supplementary file 1 [file cancers-13-04841-s001.zip › cancers-1331522-supplementary.xlsx]

## Sheet: muscle
Age	Sex	Organ/Anatomic Site	Pathology diagnosis	TNM	Grade Stage	5T4 score
45	M	Smooth muscle	Leiomyosarcoma of left shoulder	T2AN0M0	G3 III	0
60	M	Smooth muscle	Leiomyosarcoma of chest wall	T2AN0M0	G2 IIB	0		0	10	0.5
69	F	Smooth muscle	Leiomyosarcoma of abdominal cavity	T2BN0M0	G2 IIB	1		1	6	0.3
45	F	Smooth muscle	Leiomyosarcoma of abdominal wall	T2BN0M0	G3 III	3		1+high	4	0.2
42	F	Smooth muscle	Leiomyosarcoma of peritoneum	T2AN0M0	G1 IB	1+high		Total	20
56	M	Smooth muscle	Leiomyosarcoma of left leg	T2AN0M0	G2 IIB	0
51	F	Smooth muscle	Leiomyosarcoma of right shoulder	T2AN0M0	G1 IB	0
17	F	Smooth muscle	Leiomyosarcoma of left leg	T2AN0M0	G1 IB	1+high
60	M	Smooth muscle	Leiomyosarcoma of abdominal cavity	T2BN0M1	G1 IB	1
38	F	Smooth muscle	Leiomyosarcoma of left tibia	T2AN0M0	G1 IB	0
78	M	Smooth muscle	Leiomyosarcoma of chest wall	T1N0M0	G2 IIA	0
20	F	Smooth muscle	Leiomyosarcoma of back	T1N0M0	G3 IIA	0
61	M	Smooth muscle	Leiomyosarcoma of left groin	T1BN0M0	G2 IIA	0
31	F	Smooth muscle	Leiomyosarcoma of left thigh	T1AN0M0	G2 IIA	1
47	M	Smooth muscle	Leiomyosarcoma of right shoulder	T1AN0M0	G1 IA	1
47	M	Smooth muscle	Leiomyosarcoma of inferior vena cava	T2AN0M0	G2 IIB	0
57	M	Smooth muscle	Leiomyosarcoma of left groin	T2AN0M0	G2 IIB	0
48	M	Smooth muscle	Leiomyosarcoma of left knee	T1AN0M0	G3 IIA	1
71	M	Smooth muscle	Leiomyosarcoma of subcutaneous tissue	T1AN0M0	G3 IIA	2
32	F	Smooth muscle	Leiomyosarcoma of abdominal part	T1AN0M0	G3 IIA	1
50	M	Skeletal muscle	Rhabdomyosarcoma of right thigh	T1AN0M0	G3 IIA	1
85	F	Skeletal muscle	Rhabdomyosarcoma of right lower limb	T2N0M0	G3 IIB	1+high		0	8	0.4
91	M	Skeletal muscle	Rhabdomyosarcoma of right thigh	T2AN0M0	G3 III	1		1	11	0.55
67	M	Skeletal muscle	Rhabdomyosarcoma of right lower limb	T1AN0M0	G3 IIA	1		1+high	1	0.05
45	M	Skeletal muscle	Rhabdomyosarcoma (cataplasia) of left leg	T1AN0M0	G3 IIA	0		Total	20
34	F	Skeletal muscle	Rhabdomyosarcoma of right face	T1AN0M0	G2 IIA	1
49	M	Skeletal muscle	Rhabdomyosarcoma of left thigh	T2AN0M0	G3 III	0
17	M	Skeletal muscle	Rhabdomyosarcoma of right forearm	T1AN0M0	G4 III	1
36	M	Skeletal muscle	Rhabdomyosarcoma of left thigh	T1N0M0	G3 IIA	0
5	M	Skeletal muscle	Rhabdomyosarcoma of left rump	T2BN0M0	G3 III	0
10	M	Skeletal muscle	Rhabdomyosarcoma of left leg	T2AN0M0	G4 IIIB	1
28	F	Skeletal muscle	Rhabdomyosarcoma of left upper limb	T1AN1M0	G4 III	1
17	F	Skeletal muscle	Rhabdomyosarcoma of left leg	T2AN0M0	G4 IIB	0
32	F	Skeletal muscle	Rhabdomyosarcoma of thoracic cavity	T2N0M1	G3 IV	0
32	M	Skeletal muscle	Rhabdomyosarcoma of left forearm	T1AN0M0	G4 IA	0
14	F	Skeletal muscle	Rhabdomyosarcoma of right leg	T1N0M0	G3 IIA	1
56	M	Skeletal muscle	Rhabdomyosarcoma of left thigh	T2AN0M0	G4 III	1
42	F	Skeletal muscle	Rhabdomyosarcoma of left occlusalf surface	T1AN0M0	G4 III	1
44	M	Skeletal muscle	Rhabdomyosarcoma of left thigh	T2N0M0	G3 III	1
20	F	Skeletal muscle	Rhabdomyosarcoma of left leg	T1AN0M0	G3 IIA	0

## Sheet: lipo
Age	Sex	Organ/Anatomic Site	Pathology diagnosis	TNM Grade	Stage
34	F	Retroperitoneal cavity	Liposarcoma	T2N0M0 G1	IB	0
77	F	Retroperitoneal cavity	Liposarcoma	T1N0M0 G1	IA	0
36	M	Small intestine	Liposarcoma	T2N0M0 G2	IIIA	0
49	F	Adipose	Liposarcoma	T1AN0M0	G1 IB	0
61	M	Adipose	Liposarcoma	T2AN0M0	G1 IB	0
39	M	Adipose	Liposarcoma of back	T2AN0M0	G1 IB	0
63	M	Adipose	Liposarcoma of left armpit	T2AN0M0	G2 IB	0
66	F	Adipose	Liposarcoma of left femur	T2BN0M0	G3 III	0
37	F	Adipose tissue	Liposarcoma of left leg	T2N0M0 G2	IIIA	0
80	F	Adipose tissue	Liposarcoma of left lowre limb	T2N0M0 G1	IB	0
47	F	Adipose	Liposarcoma of left rump	T2BN0M0	G2 IIB	0
69	M	Adipose tissue	Liposarcoma of left thigh	T1N0M0 G1	IA	0
50	M	Adipose	Liposarcoma of left thigh	T2AN0M0	G2 IIB	0
44	M	Adipose	Liposarcoma of left thigh	T2AN0M0	G2 IIB	0
44	F	Adipose	Liposarcoma of left thigh	T2AN0M0	G2 IIB	0
46	F	Adipose	Liposarcoma of left upper arm	T1AN0M0	G2 IIA	0
61	F	Adipose	Liposarcoma of peritoneum	T2BN0M0	G2 IIB	0
50	M	Adipose	Liposarcoma of retroperitoneum	T2AN0M0	G1 IB	0
62	M	Adipose	Liposarcoma of retroperitoneum	T2BN0M0	G1 IB	0
50	F	Adipose	Liposarcoma of retroperitoneum	T2BN0M0	G2 IB	0
57	F	Adipose	Liposarcoma of right femur	T1AN0M0	G2 IIA	0
64	M	Adipose	Liposarcoma of right groin	T1AN0M0	G1 IA	0
52	M	Adipose	Liposarcoma of right thigh	T2AN0M0	G1 IB	0
37	M	Adipose	Liposarcoma of right thigh	T1AN0M0	G1 IA	0
56	M	Adipose	Liposarcoma of right thigh	T2AN0M0	G2 IIB	0
60	M	Adipose	Liposarcoma of right waist	T2BN0M0	G2 IIB	0
38	M	Retroperitoneal cavity	Mixed liposarcoma	T1N0M0 G1	IB	0
54	F	Pelvic cavity	Mixed liposarcoma	T2N0M0 G2	IIIA	0
55	M	Adipose tissue	Mixed liposarcoma of left thigh	T2N0M0 G2	IIIA	0
44	M	Adipose tissue	Mixed liposarcoma of right groin	T2N0M0 G2	IIIA	0
35	F	Retroperitoneal cavity	Myxoid liposarcoma	T2N0M0 G2	IIIA	0
44	F	Retroperitoneal cavity	Myxoid liposarcoma	T2N0M0 G2	IIIA	0
40	F	Retroperitoneal cavity	Myxoid liposarcoma	T2N0M0 G2	IIIA	0
50	M	Retroperitoneal cavity	Myxoid liposarcoma	T3N0M0 G2	IIIA	0
48	M	Retroperitoneal cavity	Myxoid liposarcoma	T2N0M0 G2	IIIA	0
56	M	Retroperitoneal cavity	Myxoid liposarcoma	T2N0M0 G2	IIIA	0
31	M	Abdominal cavity	Myxoid liposarcoma	T2N0M0 G2	IIIA	0
75	M	Abdominal cavity	Myxoid liposarcoma	T2bN0M0 G2	IIIA	0
51	M	Mesentery	Myxoid liposarcoma	T2N0M0 G2	IIIA	0
44	F	Retroperitoneal cavity	Myxoid liposarcoma	T1N0M0 G3	II	0
56	M	Greater omentum	Myxoid liposarcoma	T2N0M0 G3	IIIA	0
57	F	Adipose tissue	Myxoid liposarcoma below the liver	T4N0M0 G3	IIIB	0
71	F	Adipose tissue	Myxoid liposarcoma of abdomen	T1N0M0 G3	II	0
52	M	Abdominal cavity	Myxoid liposarcoma of abdominal wall	T2N0M0 G2	IIIA	0
63	M	Adipose tissue	Myxoid liposarcoma of left armpit	T2N0M0 G2	IIIA	0
68	M	Adipose tissue	Myxoid liposarcoma of left lower limb	T1N0M0 G2	II	0
47	F	Adipose tissue	Myxoid liposarcoma of lower abdominal wall	T1N0M0 G2	II	0
40	F	Adipose tissue	Myxoid liposarcoma of right back	T2N0M0 G2	IIIA	0
71	F	Adipose tissue	Myxoid liposarcoma of right leg	T3N0M0 G2	IIIA	0
32	F	Adipose tissue	Myxoid liposarcoma of right thigh	T2N0M0 G2	IIIA	0
23	F	Adipose tissue	Myxoid liposarcoma of right upper arm	T1N0M0 G2	II	0
60	M	Adipose tissue	Myxoid liposarcoma of right waist	T2N0M0 G2	IIIA	0
57	F	Adipose tissue	Myxoid liposarcomaof left thigh	T2N0M0 G2	IIIA	0
39	M	Adipose tissue	Round cell liposarcoma of right popliteal fossa	T2N0M0 G3	IIIA	0
68	M	Adipose tissue	Round cell liposarcoma of right thigh	T3N0M0 G3	IIIB	0
44	F	Retroperitoneal cavity	Pleomorphic liposarcoma	T2N0M0 G3	IIIA	0
46	M	Abdominal cavity	Pleomorphic liposarcoma	T2N0M0 G3	IIIA	0
72	M	Chest wall	Pleomorphic liposarcoma of left chest wall (fibrous tissue and blood vessel)	T1N0M0 G3	II	0
33	F	Lymph node	Pleomorphic liposarcoma of left groin	T2N0M0 G3	IIIA	0
38	M	Leg	Pleomorphic liposarcoma of left leg	T2N0M0 G3	IIIA	0
50	F	Fibrous tissue	Pleomorphic liposarcoma of left thigh	T2N0M0 G3	IIIA	0
38	F	Retroperitoneal cavity	Well-differentiated liposarcoma	T3N0M0 G1	IB	0
39	F	Retroperitoneal cavity	Well-differentiated liposarcoma	T3N0M0 G1	IB	0
50	M	Abdominal cavity	Well-differentiated liposarcoma	T4N0M0 G1	IB	0
37	F	Retroperitoneal cavity	Well-differentiated liposarcoma	T2N0M0 G1	IB	0
46	F	Retroperitoneal cavity	Well-differentiated liposarcoma	T2N0M0 G1	IB	0
36	F	Retroperitoneal cavity	Well-differentiated liposarcoma	T2N0M0 G1	IB	0
46	F	Retroperitoneal cavity	Well-differentiated liposarcoma	T2N0M0 G1	IB	0
42	F	Retroperitoneal cavity	Well-differentiated liposarcoma	T2N0M0 G1	IB	0
63	F	Retroperitoneal cavity	Well-differentiated liposarcoma	T2N0M0 G1	IB	0
79	F	Retroperitoneal cavity	Well-differentiated liposarcoma	T3N0M0 G1	IB	0
62	M	Retroperitoneal cavity	Well-differentiated liposarcoma	T2bN0M0 G1	IB	0
36	F	Adipose tissue	Well-differentiated liposarcoma of back	T2N0M0 G1	IB	0
67	M	Adipose tissue	Well-differentiated liposarcoma of left buttock	T1N0M0 G1	IB	0
35	F	Adrenal glands	Well-differentiated liposarcoma of left lower abdomen	T4N0M0 G1	IB	0
74	M	Adipose tissue	Well-differentiated liposarcoma of right leg	T4N0M0 G1	IB	0

## Sheet: fibro
Age	Sex	Organ/Anatomic Site	Pathology diagnosis	TNM	Grade	Stage	5T4 score
66	F	Thigh	Malignant fibrohistiocytoma of right thigh				1
61	M	Abdominal part	Malignant fibrohistiocytoma of right right lower abdominal part				0		0	8	0.36
59	M	Forearm	Malignant fibrohistiocytoma of right forearm				2+high		1	9	0.41
62	M	Retroperitoneum	Malignant fibrohistiocytoma				0		1+high	5	0.23
55	M	Lower limb	Malignant fibrohistiocytoma of left lower limb				1		Total	22
52	F	Chest wall	Malignant fibrohistiocytoma				1
53	F	Lung	Malignant fibrohistiocytoma				2
39	M	Lower limb	Malignant fibrohistiocytoma of left lower limb				1
38	M	Chest wall	Malignant fibrohistiocytoma of left chest wall				1
53	M	Scapular region	Malignant fibrohistiocytoma of right scapular region				0
64	F	Lung	Malignant fibrohistiocytoma				1
67	M	Lumbar part	Malignant fibrohistiocytoma				1
66	M	Back	Malignant fibrohistiocytoma				2
78	M	Forearm	Malignant fibrohistiocytoma of right forearm				1+high
43	M	Retroperitoneum	Malignant fibrohistiocytoma				0
30	F	Mesentery	Malignant fibrohistiocytoma				0
47	M	Chest wall	Malignant fibrohistiocytoma				1+high
62	M	Shoulder	Malignant fibrohistiocytoma				0
74	M	Retroperitoneum	Malignant fibrohistiocytoma				0
45	M	Chest wall	Malignant fibrohistiocytoma of left chest wall				1
78	F	Fibrous tissue	Malignant fibrohistiocytoma of left thigh	T2AN0M0	G2 IIB		0
65	F	Fibrous tissue	Malignant fibrohistiocytoma of left forearm	T1AN0M0	G3 IIA		1
72	F	Abdominal part	Fibrosarcoma				0
35	F	Pelvic cavity	Fibrosarcoma				1		0	11	0.39
52	M	Peritoneum	Fibrosarcoma				1		1	14	0.5
36	M	Chest wall	Fibrosarcoma				0		1+high	3	0.11
49	F	Knee	Fibrosarcoma of right knee				1+high		Total	28
37	M	Chest wall	Fibrosarcoma of left chest wall				0
21	M	Chest wall	Fibrosarcoma of chest wall				1
46	F	Ovary	Fibrosarcoma				1+high
49	F	Ovary	Fibrosarcoma				1
41	F	Upper limb	Fibrosarcoma of right upper limb				0
72	M	Chest wall	Fibrosarcoma				1
45	F	Chest wall	Fibrosarcoma				0
58	M	Foot	Fibrosarcoma of left dorsum of foot				0
55	M	Thigh	Fibrosarcoma of left thigh				1
50	M	Back	Fibrosarcoma of right back				1
45	M	Buttock	Fibrosarcoma of left buttock				1
39	F	Fovea pharyngis	Fibrosarcoma of left fovea pharyngis				1
45	M	Upper jaw	Fibrosarcoma of left upper jaw				1
33	M	Upper jaw	Fibrosarcoma of right upper jaw				1
24	F	Groin	Fibrosarcoma of left groin				0
50	M	Fibrous tissue	Fibrosarcoma of back	T2BN0M0	G2 IIB		1+high
36	M	Fibrous tissue	Fibrosarcoma of chest wall	T2AN0M0	G2 IIB		1
64	M	Fibrous tissue	Fibrosarcoma of right shoulder	T1AN0M0	G2 IIA		1
25	F	Fibrous tissue	Fibrosarcoma of right waist	T2BN0M0	G2 IIB		0
18	M	Fibrous tissue	Fibrosarcoma of right upper arm	T1BN0M0	G1 IB		0
75	F	Fibrous tissue	Fibrosarcoma of abdominal wall	TB1N0M0	G1 IA		0
24	F	Fibrous tissue	Fibrosarcoma of right armpit	T1AN0M0	G2 IIA		0
47	M	Fibrous tissue	Fibrosarcoma of thigh	T2AN0M0	G3 II		1
25	M	Skin	Dermatofibrosarcoma protuberans of right lower limb				1
48	M	Skin	Dermatofibrosarcoma protuberans of left chest wall				1+high		0	10	0.29
38	F	Skin	Dermatofibrosarcoma protuberans above right clavicle				1+high		1	21	0.6
26	F	Skin	Dermatofibrosarcoma protuberans of right shoulder				2		1+high	4	0.11
58	F	Skin	Dermatofibrosarcoma protuberans of chest wall				0		Total	35
31	F	Skin	Dermatofibrosarcoma protuberans of right upper limb				0
25	M	Skin	Pigmented dermatofibrosarcoma protuberans of left leg				0
36	M	Skin	Dermatofibrosarcoma protuberans of right shoulder				1
53	F	Skin	Dermatofibrosarcoma protuberans of back				1
40	M	Skin	Dermatofibrosarcoma protuberans of right thigh				1
60	M	Skin	Dermatofibrosarcoma protuberans of right groin				0
28	F	Skin	Dermatofibrosarcoma protuberans of left abdominal wall				1
79	M	Skin	Dermatofibrosarcoma protuberans of right abdominal wall				1
68	M	Skin	Dermatofibrosarcoma protuberans of back				1
29	M	Skin	Dermatofibrosarcoma protuberans of abdominal wall				1
36	M	Skin	Dermatofibrosarcoma protuberans of right shoulder				0
38	F	Skin	Dermatofibrosarcoma protuberans of right upper arm				1
34	F	Skin	Dermatofibrosarcoma protuberans of left abdominal wall				1
43	M	Skin	Dermatofibrosarcoma protuberans of lumbar part				1+high
20	F	Skin	Dermatofibrosarcoma protuberans of back				1
40	M	Skin	Dermatofibrosarcoma protuberans of left shoulder				1
50	F	Skin	Dermatofibrosarcoma protuberans of right shoulder				1
40	F	Skin	Dermatofibrosarcoma protuberans of abdominal wall				1
35	M	Skin	Dermatofibrosarcoma protuberans of right shoulder				1
33	M	Skin	Dermatofibrosarcoma protuberans of left upper limb				1
53	F	Fibrous tissue	Dermatofibrosarcoma protuberans of abdominal part	T2AN0M0	G2 IB		1
43	M	Fibrous tissue	Dermatofibrosarcoma protuberans of left shoulder	T1AN0M0	G1 IA		0
36	F	Fibrous tissue	Dermatofibrosarcoma protuberans of back	T1AN0M0	G1 IA		0
36	M	Fibrous tissue	Dermatofibrosarcoma protuberans of left shoulder	T2AN0M0	G2 IIB		0
34	M	Fibrous tissue	Dermatofibrosarcoma protuberans of left lower limb	T2AN0M0	G3 IB		1
32	M	Fibrous tissue	Dermatofibrosarcoma protuberans of left upper arm	T2AN0M0	G1 IB		1
24	F	Fibrous tissue	Dermatofibrosarcoma protuberans of abdominal part	T1AN0M0	G1 IA		1
57	M	Fibrous tissue	Dermatofibrosarcoma protuberans of thigh	T2AN0M0	G1 IA		1
58	M	Fibrous tissue	Dermatofibrosarcoma protuberans of right clavicle	T1AN0M0	G1 IA		0
30	M	Fibrous tissue	Dermatofibrosarcoma protuberans of right waist	T1AN0M0	G1 IA		0

## Sheet: angio
Age	Sex	Organ/Anatomic Site	Pathology diagnosis	TNM	Grade	Stage
47	M	Heart	Angiosarcoma		-		0
16	M	Fibrous tissue	Angiosarcoma of left upper arm		-		0
80	M	Liver	Angiosarcoma		-		0
65	F	Blood vessel	Angiosarcoma		-		0
65	F	Fallopian tube	Angiosarcoma		-		0
42	M	Spleen	Angiosarcoma		-		0
49	F	Lung	Malignant hemangiopericytoma		-		0
56	F	Skin	Malignant hemangiopericytoma		-		0
31	F	Heart	Intermediate type epithelioid hemangioendothelioma		-		0
16	F	Skin	Intermediate type hemangioendothelioma		-		0
60	F	Skin	Intermediate type epithelioid hemangioendothelioma		-		0
30	F	Ligament	Intermediate type spindle cell hemangioendothelioma of hepatoduodenal ligament		-		0
38	F	Blood vessel	Intermediate type hemangioendothelioma of cheeks		-		0
43	F	Blood vessel	Intermediate type hemangioendothelioma of left thigh		-		0

## Sheet: synovial 
Age	Sex	Organ/Anatomic Site	Pathology diagnosis	TNM Grade	Stage	5T4 score
53	F	Articulation	Synovial sarcoma of lefe articular genu	T2N0M0 G3	IIIB	1
36	F	Articulation	Synovial sarcoma of lefe sacroiliac joint	T1aN0M0 G1	IA	1		0	37	0.42
23	F	Articulation	Synovial sarcoma of right articular genu	T2bN0M0 G3	IIIB	2		1	36	0.41
14	F	Fibrous tissue	Synovial sarcoma of lefe articular genu	T1aN0M0 G3	IIIA	1		1+high	15	0.17
64	M	Fibrous tissue	Synovial sarcoma of lefe articular genu	T2N0M0 G2	IIB	1		Total	88
37	F	Tendon sheath	Synovial sarcoma of right wrist joint (sparse)	T1aN0M0 G1	IA	1+high
23	M	Tendon sheath	Synovial sarcoma of right articular genu	T2aN0M0 G1	IB	0
46	M	Tendon sheath	Synovial sarcoma of left articular genu	T1aN0M0 G1	IA	0
58	M	Tendon sheath	Synovial sarcoma of left articular genu	T2N0M0 G3	IIIB	0
28	M	Tendon sheath	Synovial sarcoma of right articular genu	T1aN0M0 G2	IIA	1
30	F	Tendon sheath	Synovial sarcoma of left articular genu	T1aN0M0 G2	IIA	1
35	M	Bone	Synovial sarcoma of right articular genu	T2N0M0 G1	IB	1+high
46	M	Nerve	Synovial sarcoma of right iliac region	T2N1M0 G3	IVA	0
43	M	Blood vessel	Synovial sarcoma of right thigh	T1bN0M0 G3	IIIA	0
48	M	Fibrous tissue	Synovial sarcoma of left thigh	T1bN0M0 G3	IIIA	1+high
40	M	Fibrous tissue	Synovial sarcoma of right thigh	T1bN0M0 G3	IIIA	2
34	M	Fibrous tissue	Synovial sarcoma of left thigh	T2bN0M0 G3	IIIB	0
54	F	Fibrous tissue	Synovial sarcoma of left leg	T2bN0M0 G3	IIIB	0
32	M	Adipose tissue	Synovial sarcoma of right thigh (skeletal muscle tissue)	T2bN0M0 G2	IIB	0
47	M	Striated muscle	Synovial sarcoma of left leg	T1bN0M0 G3	IIIA	1
39	M	Smooth muscle	Synovial sarcoma of right thigh	T2bN0M0 G2	IIB	0
16	M	Striated muscle	Synovial sarcoma of right lumbosacral area	T2bN0M0 G2	IIB	1
25	M	Tendon sheath	Synovial sarcoma of right knee	T3bN0M0 G3	IIIB	1
80	F	Tendon sheath	Synovial sarcoma of left croup	T2aN0M0 G3	IIIB	0
32	F	Tendon sheath	Synovial sarcoma of left thigh	T1aN0M0 G3	IIIA	0
24	M	Tendon sheath	Synovial sarcoma of right shoulder	T2N0M0 G3	IIIB	0
33	F	Tendon sheath	Synovial sarcoma of left tight (fibrous tissue and blood vessel)	T1bN0M0 G1	IA	0
50	M	Tendon sheath	Synovial sarcoma of right planta	T1aN0M0 G1	IA	1
51	F	Tendon sheath	Synovial sarcoma with necrosis of left thigh	T2bN0M0 G2	IIB	1
50	M	Tendon sheath	Synovial sarcoma of left thigh	T2bN0M0 G2	IIB	1
49	F	Tendon sheath	Synovial sarcoma of right thigh	T1bN0M0 G2	IIA	1
25	F	Tendon sheath	Synovial sarcoma of left thigh	T2bN0M0 G2	IIB	0
21	F	Tendon sheath	Synovial sarcoma of right elbow	T2N0M0 G2	IIIB	0
27	M	Tendon sheath	Synovial sarcoma of left thigh	T2bN0M0 G2	IIB	0
37	M	Tendon sheath	Synovial sarcoma of left thigh	T2bN0M0 G3	IIIB	0
76	M	Tendon sheath	Synovial sarcoma of left ankle mortise	T1aN0M0 G1	IA	0
40	F	Tendon sheath	Synovial sarcoma of hibateral thigh	T2N0M0 G3	IIIB	1
47	M	Tendon sheath	Synovial sarcoma with necrosis of os pubis (sparse)	T1bN0M0 G1	IA	2
44	F	Tendon sheath	Synovial sarcoma of lefe articular genu	T1aN0M0 G1	IA	1+high
24	M	Tendon sheath	Synovial sarcoma of right thigh	T2bN0M0 G2	IIB	1
63	M	Tendon sheath	Synovial sarcoma of scapular region	T2bN0M0 G3	IIIB	1
40	F	Tendon sheath	Synovial sarcoma of left thigh	T2bN0M0 G1	IB	1
23	M	Tendon sheath	Synovial sarcoma of right elbow	T2aN0M0 G2	IIB	2
56	M	Tendon sheath	Synovial sarcoma of right thigh	T2aN0M0 G3	IIIB	2
69	F	Tendon sheath	Synovial sarcoma of left leg	T1bN0M0 G2	IIA	2+high
49	M	Tendon sheath	Synovial sarcoma of right thigh	T1aN0M0 G1	IA	0
67	F	Soft tissues	Synovial sarcoma of left leg	T2bN0M0 G1	IB	0
64	F	Soft tissues	Synovial sarcoma of right thigh	T2N0M0 G2	IIB	0
31	M	Soft tissues	Synovial sarcoma of right leg	T2bN0M0 G2	IIA	1
38	M	Soft tissues	Synovial sarcoma of hip (sparse)	T2bN0M0 G3	IIIB	0
21	F	Soft tissue	Synovial sarcoma of right elbow	T2aN0M0	IB	0
63	M	Soft tissue	Synovial sarcoma of buttocks	T1bN0M0	IA	1
49	F	Soft tissue	Synovial sarcoma of right thigh	T1bN0M0	IIA	1
30	F	Soft tissue	Synovial sarcoma of left knee joint	T1aN0M0	IIA	1
60	F	Soft tissue	Synovial sarcoma of left wrist	T1aN0M0	IIA	1
31	F	Soft tissue	Synovial sarcoma of right popliteal fossa	T1aN0M0	IIA	1
50	M	Soft tissue	Synovial sarcoma of right foot	T2aN0M0	II	1
25	F	Soft tissue	Synovial sarcoma of left thigh	T2bN0M0	IIB	0
23	M	Soft tissue	Synovial sarcoma of right elbow	T2aN0M0	IIB	2+high
24	M	Soft tissue	Synovial sarcoma of right thigh	T2bN0M0	IIB	1
20	F	Soft tissue	Synovial sarcoma of iliac fossa	T1bN0M0	IA	2+high
69	F	Soft tissue	Synovial sarcoma of left leg	T1bN0M0	IIA	1+high
39	M	Soft tissue	Synovial sarcoma of right thigh	T2bN0M0	IIB	0
47	M	Soft tissue	Synovial sarcoma of left leg	T1bN0M0	IIIA	1
39	M	Soft tissue	Synovial sarcoma of left upper arm	T1aN0M0	IIIA	.
14	F	Soft tissue	Synovial sarcoma of left knee joint	T1aN0M0	IIIA	1
48	M	Soft tissue	Synovial sarcoma of left thigh	T1bN0M0	IIIA	1
40	M	Soft tissue	Synovial sarcoma of right thigh	T1bN0M0	IIIA	1+high
43	M	Soft tissue	Synovial sarcoma of right thigh	T1bN0M0	IIIA	0
40	M	Soft tissue	Synovial sarcoma of left chest wall	T2bN0M0	IIIB	0
76	F	Soft tissue	Synovial sarcoma of right shoulder	T1aN0M0	IIIA	1
53	F	Soft tissue	Synovial sarcoma of left knee joint	T1aN0M0	IIIA	1
23	F	Soft tissue	Synovial sarcoma of right thigh	T2bN0M0	IIIB	2
47	F	Soft tissue	Synovial sarcoma of right thigh	T2N0M0	IIIB	1
34	M	Soft tissue	Synovial sarcoma of left thigh	T2bN0M0	IIIB	0
56	M	Soft tissue	Synovial sarcoma of right thigh	T2aN0M0	IIIB	1
18	M	Soft tissue	Synovial sarcoma of left groin	T2bN0M0	IIIB	0
37	M	Soft tissue	Synovial sarcoma of left thigh	T2bN0M0	IIIB	0
40	F	Soft tissue	Synovial sarcoma of left thigh	T1bN0M1	IV	1
80	F	Soft tissue	Synovial sarcoma of left buttocks	T2aN0M0	IIIB	0
68	M	Soft tissue	Synovial sarcoma of left knee joint	T1bN0M0	IIIA	1
19	F	Soft tissue	Synovial sarcoma of left upper arm	T2bN0M0	IIIB	1
38	F	Soft tissue	Synovial sarcoma of left buttocks	T1aN0M0	IIIA	1
35	F	Soft tissue	Synovial sarcoma of right neck	T1bN0M0	IIIB	0
32	F	Soft tissue	Synovial sarcoma of left thigh	T1aN0M0	IIIA	0
54	F	Soft tissue	Synovial sarcoma of left leg	T2bN0M0	IIIB	0
25	M	Soft tissue	Synovial sarcoma of right knee joint	T2bN0M0	IIIB	1
93	F	Soft tissue	Synovial sarcoma of left thigh	T2bN0M0	IIIB	0
27	M	Soft tissue	Synovial sarcoma of left thigh	T2bN0M0	IIIB	0
37	M	Soft tissue	Synovial sarcoma of right arm	T2aN0M0	IIIB	0
